# Supplementary material for: Avian Malaria Parasites Modulate Gut Microbiome Assembly in Canaries
Source: Microorganisms. 2023 Feb 23;11(3):563. doi: 10.3390/microorganisms11030563 (PMC10056159; doi:10.3390/microorganisms11030563)
Supplement: Supplementary file 1 [file microorganisms-11-00563-s001.zip]

Archive with 11 entries (11 files):
- Supplementary Figure S1.tif
- Supplementary Figure S2.tif
- Supplementary Figure S3.tif
- Supplementary Figure S4.tif
- Supplementary Figure S5.tif
- Supplementary Table S1.xlsx
- Supplementary Table S2.xlsx
- Supplementary Table S3.pdf
- Supplementary Table S4.xlsx
- Supplementary Table S5.xlsx
- Supplementary Table S6.xlsx
