# Supplementary material for: Avian Malaria Parasites Modulate Gut Microbiome Assembly in Canaries
Source: Microorganisms. 2023 Feb 23;11(3):563. doi: 10.3390/microorganisms11030563 (PMC10056159; doi:10.3390/microorganisms11030563)
Supplement: Supplementary file 1 [file microorganisms-11-00563-s001.zip › Supplementary Table S1.xlsx]

## Sheet: Sheet1
	Taxa unique to infected group
	Taxonomic core	g__Pseudolabrys		8 DPI	c__Parcubacteria	16 DPI	f__Rubinisphaeraceae (uncultured)	24 DPI	g__Candidatus_Kaiserbacteria	36 DPI	g__Aphanizomenon_NIES81	85 DPI	g__Wilmottia_Ant-Ph58
		f__Pirellulaceae (uncultured)			f__Wohlfahrtiimonadaceae		g__Omnitrophales		o__Lachnospirales (uncultured)		g__Rubritepida		g__Fibrobacter
		g__Allobaculum			o__Vicinamibacterales		g__Desulfofarcimen		f__Xanthomonadaceae (uncultured)		c__Alphaproteobacteria (SAR11_clade)		g__Geosporobacter
		p__Gemmatimonadota (AKAU4049)			g__Flaviaesturariibacter		g__Firestonebacteria		g__Marinifilum		f__Devosiaceae		g__Sideroxydans
		g__Exiguobacterium			g__Nocardiopsis		f__Microtrichaceae (IMCC26207)		c__Actinobacteria (KIST-JJY010)		g__Cnuella		g__Trichlorobacter
		c__Anaerolineae (RBG-13-54-9)			g__Ilumatobacteraceae		g__Phreatobacter		g__Methyloparacoccus		g__Pseudonocardiaceae		g__Candidatus_Shapirobacteria
		f__Myxococcaceae			g__Risungbinella		c__Alphaproteobacteria (AT-s3-44)		f__Nitrosococcaceae (SZB85)		g__Sporanaerobacter		g__Harryflintia
		f__Pasteurellaceae			g__Arcticibacter		o__Chitinophagales		g__Tannerella		g__LCP-89		g__Saccharomonospora
		g__Rikenella			f__Atopobiaceae		g__Tolypothrix		o__Fibrobacterales (B122)		p__Acidobacteriota		f__Pasteurellaceae (uncultured)
		f__Ilumatobacteraceae (uncultured)			g__Balneatrix		g__Patulibacter		g__Pelolinea		f__Halieaceae		g__Rubritalea
		g__Brevibacterium			f__Balneolaceae (uncultured)		g__Belnapia		g__Leptospira		g__Hydrogenophilus		g__Paenochrobactrum
		p__Desulfobacterota (uncultured)			o__Granulosicoccales (uncultured)		o__Oxyphotobacteria_Incertae_Sedis (uncultured)		o__Lachnospirales		f__Arenicellaceae (uncultured)		c__Phycisphaerae (S-70)
		o__Kallotenuales (LAKIW781)			f__Micropepsaceae		g__Kroppenstedtia		g__Tistrella		g__Synergistes		g__Kineococcus
		g__Cetobacterium			g__Clostridium_sensu_stricto_7		g__Candidatus_Entotheonella		g__Ketobacter		o__Cloacimonadales		f__Rhodocyclaceae (C39)
		c__Polyangia (mle1-27)			g__Membranicola		f__Opitutaceae		g__Limnohabitans		f__Aeromonadaceae		g__Oligella
		f__Steroidobacteraceae (uncultured)			g__Desulfurivibrio		g__Desemzia		g__Polynucleobacter		c__Dehalococcoidia (GIF9)		g__Varibaculum
		f__Lachnospiraceae (A2)			f__Ilumatobacteraceae		o__Syntrophales		g__Lacibacter		g__Actinobacillus		g__Synechococcus_CC9902
		f__Caulobacteraceae (uncultured)			g__Sunxiuqinia		g__Caldilineaceae		g__Myroides		c__Dehalococcoidia (GIF3)		g__Candidatus_Aquiluna
		f__Phycisphaeraceae (SM1A02)			g__Saccharibacillus		g__Symbiobacterium		g__Nitrosarchaeum		f__Synergistaceae
		g__Aquicella			g__Clostridioides		f__Coleofasciculaceae		g__Fermentimonas		g__Candidatus_Adlerbacteria
		f__Ktedonobacteraceae (uncultured)			g__Parablastomonas		p__Chloroflexi (SL56_marine_group)		g__Nodosilinea_PCC-7104		g__Ezakiella
		g__Erysipelothrix					f__Nannocystaceae (uncultured)		g__Afifella		g__Verruc-01
		g__Ruminococcaceae					g__Caproiciproducens		g__Fimbriimonadales		g__Mogibacterium
		o__Bacteroidales					f__Streptomycetaceae		f__Thermoactinomycetaceae (uncultured)		g__Solimonas
		g__[Eubacterium]_hallii_group					g__Reinekea		f__Chromatiaceae (uncultured)		g__Alkanibacter
		g__Lachnospiraceae_ND3007_group					o__Rhizobiales (D05-2)		f__Marinilabiliaceae (uncultured)		g__Sulfurifustis
		g__Blastococcus					g__Alsobacter		g__Pseudarcobacter		f__Rikenellaceae (DMER64)
		g__Capnocytophaga					c__Dehalococcoidia (vadinBA26)		g__Pseudarcicella		g__Oryzihumus
		g__Porphyrobacter					g__Ammoniibacillus		f__Ruminococcaceae (DTU089)		g__Bacteriovorax
		g__Bosea					g__[Agitococcus]_lubricus_group		f__Acidaminococcaceae (uncultured)		g__Sporichthyaceae
		p__Planctomycetota (OM190)					g__Saccharothrix		g__Nubsella		f__Nannocystaceae
		g__Magnetospirillum					g__Aminobacter		f__Methylomirabilaceae (Sh765B-TzT-35)		c__Sumerlaeia (uncultured)
		f__Myxococcaceae (P3OB-42)					c__Gammaproteobacteria (EPR3968-O8a-Bc78)		g__Limibaculum		g__Desulfallas-Sporotomaculum
		p__Bacteroidota (SJA-28)					g__Ornithinimicrobium		g__Planctomicrobium		c__Anaerolineae
		g__Arenimonas					g__Virgibacillus		g__Paeniclostridium		f__Balneolaceae
		f__Solirubrobacteraceae					g__Thermodesulfovibrio		g__Sulfuritalea		o__Sphingobacteriales
		c__Acidimicrobiia (uncultured)					g__Kineosporia				f__Kiloniellaceae (uncultured)
		g__Family_XIII_AD3011_group					g__Chthonomonas				g__PAUC34f
		c__Gammaproteobacteria (PLTA13)					g__Afipia				g__Izemoplasmatales
		g__Nakamurella					f__Nitrosococcaceae (wb1-P19)				f__Sporomusaceae (uncultured)
		f__Rhodanobacteraceae (uncultured)					g__Candidatus_Azambacteria				g__Sulfuricurvum
		g__Aeromicrobium					g__Candidatus_Thiodiazotropha				c__Gammaproteobacteria (JG36-GS-52)
		f__Carnobacteriaceae					g__Trichococcus				g__Anaerocolumna
		g__Cellvibrio					g__Anseongella				c__Acidobacteriae
		g__Solobacterium					c__Chitinivibrionia (uncultured)				f__Burkholderiaceae
		f__Lachnospiraceae (GCA-900066575)					o__Cloacimonadales (SHA-4)				f__Polyangiaceae (uncultured)
		g__Chryseolinea					o__Thalassobaculales (uncultured)				g__Haloplasma
		f__Holosporaceae (uncultured)					g__Motilimonas				g__Candidatus_Marispirochaeta
		f__Christensenellaceae (uncultured)					g__Sphaerobacter				g__Anaerosporobacter
		f__Roseiflexaceae (uncultured)					g__Virgisporangium				p__Nitrospinota (P9X2b3D02)
		g__Vermiphilaceae					g__Faecalicoccus				g__Methyloceanibacter
		g__Latescibacterota					g__Rhodopseudomonas				f__Saccharimonadaceae (TM7x)
		o__Sphingobacteriales (AKYH767)					g__Shimazuella				g__Alicyclobacillus
		c__Anaerolineae (SBR1031)					g__Persicirhabdus				g__Halobacteriovorax
		c__Bacilli					c__Polyangia				o__Saccharimonadales
		g__Roseisolibacter					f__Melioribacteraceae (IheB3-7)				o__Rhodospirillales (AEGEAN-169_marine_group)
		f__Acidobacteriaceae_(Subgroup_1)					f__Nitrosococcaceae (CI75cm)				g__Uliginosibacterium
		g__Commensalibacter					f__Hyphomonadaceae				g__Chlorobium
		g__Desulfitobacterium									f__Syntrophomonadaceae (uncultured)
		g__Marinimicrobia_(SAR406_clade)									g__Rikenellaceae
		g__Muribaculum									g__Parapusillimonas
		g__Providencia									o__Bacteroidales (Rs-E47_termite_group)
		g__Campylobacter									g__Antricoccus
		c__Ktedonobacteria (C0119)									f__Petrotogaceae (SC103)
		g__Rodentibacter									g__Lachnospiraceae_XPB1014_group
		p__Acidobacteriota (Subgroup_5)									g__Dehalobacter
		f__Chitinophagaceae									g__Hyphomonas
		g__Hydrogenophaga									g__Nitriliruptoraceae
		g__Chthonomonadales									g__Tychonema_CCAP_1459-11B
		g__Pelagibacterium									f__Rickettsiaceae (uncultured)
		p__Gemmatimonadota (BD2-11_terrestrial_group)									g__Desulfobacca
		g__Thermoactinomyces									g__Desulfoconvexum
		g__Azospirillum									g__Actinotalea
		f__Micavibrionaceae (uncultured)									g__Kaistia
		o__Defluviicoccales (uncultured)									f__Methylophilaceae (uncultured)
		g__Ethanoligenens									f__Erwiniaceae
		g__Lachnospiraceae_UCG-008									g__Spirochaeta
		g__Aureimonas									f__Ktedonobacteraceae (1959-1)
		c__Alphaproteobacteria (uncultured)									g__Holdemania
											c__Planctomycetes
											g__Symbiobacteriales
											o__Peptostreptococcales-Tissierellales
											f__Chromatiaceae
											g__Kytococcus
											g__Oligoflexales
											f__Prevotellaceae (uncultured)
											g__Parvibaculum
											g__Flexivirga
											o__Clostridiales (uncultured)
											g__Crenothrix
											g__Leucobacter
											g__Parvibacter
											g__Acetivibrio
											p__Planctomycetota
											c__Verrucomicrobiae (S-BQ2-57_soil_group)
											c__Gammaproteobacteria (B2M28)
											g__Lentimicrobiaceae
											o__Sphingobacteriales (LiUU-11-161)
											g__Acidiphilium
											g__Moheibacter
											f__Pseudohongiellaceae (BIyi10)
											g__Herbinix
											g__Rhodobacter
											g__Pelagibius
