# Supplementary material for: Avian Malaria Parasites Modulate Gut Microbiome Assembly in Canaries
Source: Microorganisms. 2023 Feb 23;11(3):563. doi: 10.3390/microorganisms11030563 (PMC10056159; doi:10.3390/microorganisms11030563)
Supplement: Supplementary file 1 [file microorganisms-11-00563-s001.zip › Supplementary Table S2.xlsx]

## Sheet: feature_taxa-volatility
Phyla	class	Order	Family	Genera	importance	Net Avg Change	Global Variance	Global Mean	Global Median	Global Standard Deviation	Global CV (%)
p__Fusobacteriota	c__Fusobacteriia	o__Fusobacteriales	f__Fusobacteriaceae	g__Cetobacterium	0.33177	0.000803794	2.91918e-07	0.000197519	0	0.000540294	2.7354
p__Firmicutes	c__Clostridia	o__Peptostreptococcales-Tissierellales	f__Peptostreptococcales-Tissierellales	g__Anaerococcus	0.104439	0.00285234	3.3707e-06	0.000551813	5.6523e-05	0.00183595	3.32712
p__Proteobacteria	c__Gammaproteobacteria	o__Burkholderiales	f__Rhodocyclaceae	g__Methyloversatilis	0.0741395	0.00358002	4.25356e-06	0.000873597	0.000300506	0.00206241	2.36083
p__Actinobacteriota	c__Actinobacteria	o__Micrococcales	f__Microbacteriaceae	g__Aurantimicrobium	0.0612433	0.00036545	6.18443e-08	5.68478e-05	0	0.000248685	4.37458
p__Bacteroidota	c__Bacteroidia	o__Bacteroidales	f__Porphyromonadaceae	g__Porphyromonas	0.0438237	0.00267114	3.71164e-06	0.000535072	3.96804e-05	0.00192656	3.60057
p__Firmicutes	c__Clostridia	o__Peptostreptococcales-Tissierellales	f__Peptostreptococcales-Tissierellales	g__Peptoniphilus	0.0347425	0.00334999	5.25309e-06	0.00070767	5.04491e-05	0.00229196	3.23875
p__Firmicutes	c__Clostridia	o__Peptostreptococcales-Tissierellales	f__Peptostreptococcales-Tissierellales	g__Fenollaria	0.0310585	0.00165075	1.57258e-06	0.000370184	0	0.00125403	3.38758
p__Proteobacteria	c__Gammaproteobacteria	o__Burkholderiales	f__Comamonadaceae	g__Delftia	0.0309992	-0.00617161	2.84219e-05	0.00238138	0.000496906	0.00533122	2.23871
p__Proteobacteria	c__Alphaproteobacteria	o__Rhizobiales	f__Rhizobiaceae	g__Mesorhizobium	0.021996	0.0332852	0.0012361	0.0219574	0.00950826	0.0351582	1.6012
p__Proteobacteria	c__Gammaproteobacteria	o__Burkholderiales	f__Comamonadaceae	g__Aquabacterium	0.0173527	0.0109044	4.25937e-05	0.00251574	0.000627201	0.00652638	2.59422
p__Proteobacteria	c__Gammaproteobacteria	o__Pseudomonadales	f__Pseudomonadaceae	g__Pseudomonas	0.0162612	-0.0868022	0.00851393	0.0431138	0.0103667	0.092271	2.14017
p__Proteobacteria	c__Gammaproteobacteria	o__Enterobacterales	f__Erwiniaceae	g__Pantoea	0.0158217	-0.00383744	1.15816e-05	0.00138108	0.000577766	0.00340317	2.46415
p__Actinobacteriota	c__Actinobacteria	o__Bifidobacteriales	f__Bifidobacteriaceae	g__Bifidobacterium	0.0144595	-0.00176241	4.12047e-06	0.00167197	0.00100028	0.00202989	1.21407
p__Firmicutes	c__Bacilli	o__Brevibacillales	f__Brevibacillaceae	g__Brevibacillus	0.0119785	0.00563363	3.29908e-05	0.00316017	0.00209956	0.00574376	1.81755
p__Actinobacteriota	c__Actinobacteria	o__Micrococcales	f__Micrococcaceae	g__Kocuria	0.00832955	0.000716516	3.7657e-07	0.000424632	0.000206104	0.000613653	1.44514
p__Firmicutes	c__Bacilli	o__Erysipelotrichales	f__Erysipelotrichaceae	g__Dubosiella	0.00743555	-0.000242706	5.84536e-05	0.00236889	0.000435019	0.0076455	3.22745
p__Chloroflexi	c__Anaerolineae	o__SBR1031	f__A4b	g__A4b	0.00715402	-5.40165e-06	2.64978e-07	0.000125791	1.76016e-05	0.00051476	4.09219
p__Acidobacteriota	c__Acidobacteriae	o__Acidobacteriales	f__uncultured	g__uncultured	0.00656612	8.64984e-05	2.68669e-07	0.000313853	0.000160465	0.000518333	1.65152
p__Proteobacteria	c__Gammaproteobacteria	o__Oceanospirillales	f__Halomonadaceae	g__Halomonas	0.00551814	-0.000146437	5.22439e-08	0.0001179	3.34772e-05	0.000228569	1.93867
p__Armatimonadota	c__uncultured	o__uncultured	f__uncultured	g__uncultured	0.00517731	-0.000736137	8.71769e-07	0.000794717	0.000534277	0.000933686	1.17487
p__Proteobacteria	c__Gammaproteobacteria	o__Oceanospirillales	f__Nitrincolaceae	g__uncultured	0.00458003	0.000260707	5.28897e-05	0.00103132	0	0.00727253	7.05169
p__Firmicutes	c__Bacilli	o__Erysipelotrichales	f__Erysipelotrichaceae	g__Turicibacter	0.00451361	-0.000441712	4.94887e-06	0.00106829	0.000385975	0.0022246	2.0824
p__Firmicutes	c__Bacilli	o__Lactobacillales	f__Leuconostocaceae	g__Leuconostoc	0.00442205	-4.67281e-05	4.3944e-07	0.000247784	9.68167e-05	0.000662903	2.67533
p__Firmicutes	c__Clostridia	o__Clostridiales	f__Clostridiaceae	g__Clostridium_sensu_stricto_1	0.0043615	0.000394817	2.81365e-05	0.00203662	0.000655912	0.00530439	2.60451
p__Actinobacteriota	c__Actinobacteria	o__Micrococcales	f__Microbacteriaceae	g__Curtobacterium	0.00419604	-0.00134519	5.67228e-07	0.000542442	0.000376749	0.000753145	1.38843
p__Proteobacteria	c__Gammaproteobacteria	o__Burkholderiales	f__Hydrogenophilaceae	g__Tepidiphilus	0.00405916	3.66644e-05	7.46438e-09	4.12655e-05	0	8.63966e-05	2.09368
p__Proteobacteria	c__Gammaproteobacteria	o__Burkholderiales	f__Burkholderiaceae	g__Ralstonia	0.00391291	0.00119369	1.064e-05	0.00177759	0.000779642	0.0032619	1.83501
p__Proteobacteria	c__Alphaproteobacteria	o__Rhodobacterales	f__Rhodobacteraceae	g__Sulfitobacter	0.00378239	0.000165868	9.02239e-06	0.00045477	0	0.00300373	6.60494
p__Proteobacteria	c__Gammaproteobacteria	o__Burkholderiales	f__Burkholderiaceae	g__Lautropia	0.00355105	4.80715e-05	2.32668e-08	7.56842e-05	0	0.000152535	2.01541
p__Actinobacteriota	c__Actinobacteria	o__Corynebacteriales	f__Nocardiaceae	g__Rhodococcus	0.00338409	-2.10602e-05	1.78794e-06	0.000690249	0.000289822	0.00133714	1.93718
p__Actinobacteriota	c__Coriobacteriia	o__Coriobacteriales	f__Atopobiaceae	g__Coriobacteriaceae_UCG-002	0.00324559	-0.000159921	8.83968e-06	0.000728457	0.00013043	0.00297316	4.08145
p__Acidobacteriota	c__Acidobacteriae	o__Bryobacterales	f__Bryobacteraceae	g__Bryobacter	0.00283634	-0.000265829	2.1639e-07	0.000187367	4.68916e-05	0.000465178	2.4827
p__Sva0485	c__Sva0485	o__Sva0485	f__Sva0485	g__Sva0485	0.00276686	1.86265e-05	4.21935e-08	6.38905e-05	0	0.00020541	3.21504
p__Actinobacteriota	c__Thermoleophilia	o__Gaiellales	f__Gaiellaceae	g__Gaiella	0.00272732	-9.52625e-05	8.29408e-08	0.000169778	6.83374e-05	0.000287994	1.6963
p__Actinobacteriota	c__Actinobacteria	o__Micromonosporales	f__Micromonosporaceae	g__Hamadaea	0.00261375	0	6.50705e-09	1.41009e-05	0	8.06663e-05	5.72064
p__Desulfobacterota	c__Desulfovibrionia	o__Desulfovibrionales	f__Desulfovibrionaceae	g__uncultured	0.00249686	-9.33533e-05	1.16101e-06	0.000389425	0.000126048	0.0010775	2.7669
p__Proteobacteria	c__Gammaproteobacteria	o__Xanthomonadales	f__Rhodanobacteraceae	g__Rhodanobacter	0.00245267	-0.00185961	5.49502e-06	0.000577255	0.000113211	0.00234415	4.06085
p__Firmicutes	c__Clostridia	o__Lachnospirales	f__Lachnospiraceae	g__CHKCI001	0.00242983	9.73457e-06	1.34375e-08	3.79209e-05	0	0.00011592	3.0569
p__Firmicutes	c__Clostridia	o__Oscillospirales	f__[Eubacterium]_coprostanoligenes_group	g__[Eubacterium]_coprostanoligenes_group	0.00236901	-0.000325598	2.58138e-07	0.000377818	0.00024371	0.000508073	1.34476
p__Firmicutes	c__Clostridia	o__Lachnospirales	f__Lachnospiraceae	g__Agathobacter	0.00235725	-3.04173e-05	3.93635e-07	0.000412403	0.000194099	0.000627403	1.52133
p__Bacteroidota	c__Bacteroidia	o__Flavobacteriales	f__Weeksellaceae	g__Chryseobacterium	0.00230742	0.00520305	5.89357e-05	0.00114334	0.000126037	0.00767696	6.71447
p__Firmicutes	c__Clostridia	o__Peptostreptococcales-Tissierellales	f__Peptostreptococcales-Tissierellales	g__Tissierella	0.00227556	-0.000418592	3.49031e-07	0.000201478	0	0.000590788	2.93226
p__Bacteroidota	c__Bacteroidia	o__Chitinophagales	f__Chitinophagaceae	g__Terrimonas	0.00222474	-3.39311e-05	5.65248e-08	6.36378e-05	0	0.000237749	3.73598
p__Cyanobacteria	c__Cyanobacteriia	o__Cyanobacteriales	f__Nostocaceae	g__Desmonostoc_PCC-7422	0.00205372	6.77602e-06	2.80957e-08	4.91207e-05	0	0.000167618	3.41236
p__Proteobacteria	c__Gammaproteobacteria	o__Steroidobacterales	f__Steroidobacteraceae	g__Steroidobacter	0.00196969	-0.000190618	6.2231e-07	0.000340499	8.17917e-05	0.000788866	2.3168
p__Actinobacteriota	c__Actinobacteria	o__Corynebacteriales	f__Nocardiaceae	g__Williamsia	0.00192584	8.99327e-06	6.87701e-10	4.4398e-06	0	2.62241e-05	5.90659
p__Proteobacteria	c__Gammaproteobacteria	o__Xanthomonadales	f__Rhodanobacteraceae	g__Chujaibacter	0.00185734	-0.00289201	1.20887e-05	0.000603355	0	0.00347688	5.76259
p__Actinobacteriota	c__Actinobacteria	o__Propionibacteriales	f__Propionibacteriaceae	g__Cutibacterium	0.00181859	0.00174043	6.337e-06	0.00125825	0.000496567	0.00251734	2.00066
p__Actinobacteriota	c__Actinobacteria	o__Micrococcales	f__Dermabacteraceae	g__Brachybacterium	0.0018169	0.000145398	1.87167e-08	6.90403e-05	0	0.000136809	1.98158
p__Acidobacteriota	c__Acidobacteriae	o__Solibacterales	f__Solibacteraceae	g__Candidatus_Solibacter	0.00172657	2.1269e-05	3.53326e-08	6.4477e-05	0	0.00018797	2.9153
p__Acidobacteriota	c__Thermoanaerobaculia	o__Thermoanaerobaculales	f__Thermoanaerobaculaceae	g__Subgroup_10	0.00170335	-8.07993e-05	1.8288e-07	0.000150375	4.52583e-05	0.000427645	2.84386
p__Actinobacteriota	c__Actinobacteria	o__Bifidobacteriales	f__Bifidobacteriaceae	g__Gardnerella	0.00168307	0.000144713	5.85082e-07	0.00019726	0	0.000764906	3.87765
p__Proteobacteria	c__Gammaproteobacteria	o__Pseudomonadales	f__Moraxellaceae	g__Enhydrobacter	0.00167675	0.00173652	4.29544e-06	0.0010558	0.00044345	0.00207254	1.96302
p__Proteobacteria	c__Gammaproteobacteria	o__Enterobacterales	f__Enterobacteriaceae	g__Escherichia-Shigella	0.00166383	0.000364854	0.00267991	0.00920499	0.00149133	0.0517679	5.62389
p__Proteobacteria	c__Alphaproteobacteria	o__Rickettsiales	f__Anaplasmataceae	g__Wolbachia	0.00162485	-6.30193e-06	2.46412e-10	2.92746e-06	0	1.56975e-05	5.36216
p__Bacteroidota	c__Bacteroidia	o__Chitinophagales	f__Saprospiraceae	g__uncultured	0.00148023	-5.28584e-06	5.52085e-08	8.88468e-05	1.94808e-05	0.000234965	2.64461
p__Spirochaetota	c__Spirochaetia	o__Spirochaetales	f__Spirochaetaceae	g__Spirochaeta	0.00146505	-4.82747e-08	4.06392e-09	1.15254e-05	0	6.37489e-05	5.53116
p__Bacteroidota	c__Bacteroidia	o__Cytophagales	f__Microscillaceae	g__uncultured	0.00140657	-0.000145925	1.86138e-07	0.000219061	5.58179e-05	0.000431438	1.96949
__	__	__	__	__	0.00132777	0.0218173	0.00743005	0.0561216	0.022758	0.0861977	1.53591
p__Bacteroidota	c__Bacteroidia	o__Cytophagales	f__Hymenobacteraceae	g__Hymenobacter	0.00131226	-0.000192269	6.77282e-08	8.42931e-05	0	0.000260246	3.0874
p__Spirochaetota	c__Leptospirae	o__Leptospirales	f__Leptospiraceae	g__Turneriella	0.0012717	4.89527e-06	3.89061e-09	1.00748e-05	0	6.23748e-05	6.19117
p__Proteobacteria	c__Alphaproteobacteria	o__Sphingomonadales	f__Sphingomonadaceae	g__Novosphingobium	0.00119444	-0.000671054	3.39418e-07	0.000240248	2.90097e-05	0.000582596	2.42498
p__Bacteroidota	c__Bacteroidia	o__Bacteroidales	f__Rikenellaceae	g__Rikenellaceae_RC9_gut_group	0.0011849	-5.90626e-05	5.94264e-06	0.000455589	3.79289e-05	0.00243775	5.35077
p__Proteobacteria	c__Gammaproteobacteria	o__Alteromonadales	f__Pseudoalteromonadaceae	g__Pseudoalteromonas	0.00113913	0.000155237	2.93992e-07	0.000273005	8.47813e-05	0.00054221	1.98608
p__Acidobacteriota	c__Vicinamibacteria	o__Vicinamibacterales	f__uncultured	g__uncultured	0.00108694	-0.000106144	4.70553e-07	0.000282748	9.45621e-05	0.000685968	2.42607
p__Firmicutes	c__Bacilli	o__Bacillales	f__Bacillaceae	g__Geobacillus	0.00107865	0.000379729	1.13806e-06	0.000725552	0.000422675	0.0010668	1.47033
p__Verrucomicrobiota	c__Omnitrophia	o__Omnitrophales	f__Omnitrophaceae	g__Candidatus_Omnitrophus	0.0010757	3.35009e-06	5.59278e-09	3.25999e-05	0	7.47849e-05	2.29402
p__Actinobacteriota	c__Actinobacteria	__	__	__	0.00101807	-7.54001e-06	7.88662e-09	2.43193e-05	0	8.88067e-05	3.6517
p__Firmicutes	c__Clostridia	o__Peptostreptococcales-Tissierellales	f__Peptostreptococcaceae	g__Romboutsia	0.000994213	-0.00016664	3.02963e-06	0.0012137	0.000660263	0.00174058	1.43411
p__RCP2-54	c__RCP2-54	o__RCP2-54	f__RCP2-54	g__RCP2-54	0.000992179	3.31094e-05	8.34655e-09	4.47301e-05	0	9.13594e-05	2.04246
p__Actinobacteriota	c__Actinobacteria	o__Frankiales	f__uncultured	g__uncultured	0.000988888	-3.32708e-05	1.01311e-08	2.37407e-05	0	0.000100653	4.23969
p__Acidobacteriota	c__Blastocatellia	__	__	__	0.000957598	0	2.86867e-10	2.78767e-06	0	1.69372e-05	6.07574
p__Firmicutes	c__Bacilli	o__Staphylococcales	f__Staphylococcaceae	g__Staphylococcus	0.000925667	0.0122724	7.90745e-05	0.00653032	0.00364384	0.00889238	1.36171
p__Actinobacteriota	c__Actinobacteria	o__Pseudonocardiales	f__Pseudonocardiaceae	g__Lechevalieria	0.000867216	1.74533e-05	4.89901e-08	6.7841e-05	0	0.000221337	3.26258
p__Nanoarchaeota	c__Nanoarchaeia	o__Woesearchaeales	f__GW2011_GWC1_47_15	g__GW2011_GWC1_47_15	0.000866238	0	2.91575e-09	9.32287e-06	0	5.39977e-05	5.79196
p__Campilobacterota	c__Campylobacteria	o__Campylobacterales	f__Sulfurimonadaceae	g__Sulfurimonas	0.000850605	6.04101e-05	1.15366e-08	3.32753e-05	0	0.000107409	3.22788
p__Proteobacteria	c__Gammaproteobacteria	o__Pseudomonadales	f__Moraxellaceae	g__Acinetobacter	0.000820722	-0.00024407	1.0707e-05	0.00238415	0.00125102	0.00327215	1.37246
p__Firmicutes	c__Clostridia	o__Clostridiales	f__Oxobacteraceae	g__Oxobacter	0.000807757	0	2.70575e-07	7.98652e-05	0	0.000520168	6.51307
p__Proteobacteria	c__Gammaproteobacteria	o__Cellvibrionales	f__Cellvibrionaceae	g__uncultured	0.000795632	1.12856e-05	1.57765e-09	9.7448e-06	0	3.97196e-05	4.07598
p__Proteobacteria	c__Gammaproteobacteria	o__Enterobacterales	f__Yersiniaceae	g__Serratia	0.000783276	-0.00045392	6.97223e-06	0.00139815	0.00060786	0.0026405	1.88856
p__Firmicutes	c__Negativicutes	o__Veillonellales-Selenomonadales	f__Veillonellaceae	g__Megasphaera	0.000767095	0.000290211	3.43047e-07	0.000258672	0.000112858	0.000585702	2.26426
p__Firmicutes	c__Bacilli	o__Staphylococcales	f__Gemellaceae	g__Gemella	0.000764617	3.78143e-05	2.90769e-08	0.000123332	6.55852e-05	0.00017052	1.38261
p__Proteobacteria	c__Gammaproteobacteria	o__Orbales	f__Orbaceae	g__Gilliamella	0.000716314	-0.00923705	9.93957e-05	0.002138	0.000325373	0.00996974	4.66312
p__Proteobacteria	c__Gammaproteobacteria	o__Burkholderiales	f__Hydrogenophilaceae	g__uncultured	0.000703243	0.0014856	1.37425e-06	0.000711926	0.000366065	0.00117229	1.64664
p__Desulfobacterota	c__Desulfuromonadia	o__Geobacterales	f__Geobacteraceae	g__Geobacter	0.000697174	-0.000158467	1.4138e-07	0.000161046	0	0.000376006	2.33477
p__Proteobacteria	c__Gammaproteobacteria	o__Coxiellales	f__Coxiellaceae	g__Coxiella	0.000660074	-1.39636e-06	2.14997e-09	1.87813e-05	0	4.63677e-05	2.46882
p__Bacteroidota	c__Bacteroidia	o__Flavobacteriales	f__Cryomorphaceae	g__uncultured	0.000658049	0.000135601	3.92236e-06	0.00030146	0	0.0019805	6.56969
p__Proteobacteria	c__Alphaproteobacteria	o__Rhizobiales	f__Beijerinckiaceae	g__Methylobacterium-Methylorubrum	0.000655646	0.00308879	0.00026438	0.00462932	0.000464441	0.0162598	3.51234
p__Actinobacteriota	c__Actinobacteria	o__Micrococcales	f__Micrococcaceae	g__Rothia	0.000642442	0.000587973	0.000245118	0.00400856	0.000910802	0.0156563	3.90571
p__Proteobacteria	c__Alphaproteobacteria	o__SAR11_clade	f__Clade_I	g__Clade_Ia	0.000627645	7.14693e-05	1.18699e-05	0.000433636	0	0.00344528	7.94509
p__Firmicutes	c__Bacilli	o__Mycoplasmatales	f__Mycoplasmataceae	g__Mycoplasma	0.000610254	-0.000271852	1.53002e-07	0.000231032	8.18596e-05	0.000391154	1.69307
p__Bacteroidota	c__Bacteroidia	o__Bacteroidales	f__Dysgonomonadaceae	g__Proteiniphilum	0.000607276	1.41133e-05	8.29103e-10	7.73257e-06	0	2.87941e-05	3.72375
p__Actinobacteriota	c__Actinobacteria	o__Pseudonocardiales	f__Pseudonocardiaceae	g__Actinophytocola	0.000606959	0	1.05691e-08	1.87908e-05	0	0.000102806	5.47111
p__Verrucomicrobiota	c__Verrucomicrobiae	o__Pedosphaerales	f__Pedosphaeraceae	g__ADurb.Bin063-1	0.000584111	3.44687e-05	3.03785e-08	5.82404e-05	0	0.000174294	2.99267
p__Bacteroidota	c__Bacteroidia	o__Bacteroidales	f__Prevotellaceae	g__Alloprevotella	0.000545929	0.000137319	4.12441e-07	0.000242783	5.85154e-05	0.000642216	2.64523
p__Acidobacteriota	c__Blastocatellia	o__Blastocatellales	f__Blastocatellaceae	g__uncultured	0.000543137	-7.13552e-05	1.99072e-08	6.85233e-05	0	0.000141093	2.05905
p__Proteobacteria	c__Gammaproteobacteria	o__Burkholderiales	f__Neisseriaceae	g__Snodgrassella	0.000538163	-0.0149193	0.000320033	0.00348975	0.000345205	0.0178895	5.12629
p__Proteobacteria	c__Gammaproteobacteria	o__Gammaproteobacteria_Incertae_Sedis	f__Unknown_Family	g__Unknown_Family	0.000538034	-0.000164659	5.08e-07	0.000209624	0	0.000712741	3.40009
p__Firmicutes	c__Bacilli	o__Lactobacillales	f__Enterococcaceae	g__Enterococcus	0.000531156	-0.00052885	1.07282e-05	0.00150442	0.000632588	0.00327539	2.17717
p__Proteobacteria	c__Gammaproteobacteria	o__Pseudomonadales	f__Moraxellaceae	g__Psychrobacter	0.000513364	2.10669e-05	1.05192e-07	0.000165575	4.22914e-05	0.000324334	1.95884
