# Supplementary material for: Avian Malaria Parasites Modulate Gut Microbiome Assembly in Canaries
Source: Microorganisms. 2023 Feb 23;11(3):563. doi: 10.3390/microorganisms11030563 (PMC10056159; doi:10.3390/microorganisms11030563)
Supplement: Supplementary file 1 [file microorganisms-11-00563-s001.zip › Supplementary Table S4.xlsx]

## Sheet: Sheet1
	Pairwise comparison of Networks between infected and control groups
Parameters	8dpi			16 dpi			24 dpi			36 dpi			85 dpi
	Jacc	P(<=Jacc)	P(>=Jacc)	Jacc	P(<=Jacc)	P(>=Jacc)	Jacc	P(<=Jacc)	P(>=Jacc)	Jacc	P(<=Jacc)	P(>=Jacc)	Jacc	P(<=Jacc)	P(>=Jacc)
Degree	0.396	0.988880	0.015213 *	0.485	1	0 ***	0.497	1	0 ***	0.406	0.999881	0.000166 ***	0.442	1.000000	0.000000 ***
Betweenness centr.	0.382	0.902769	0.131458	0.506	1	0 ***	0.449	1	0 ***	0.454	1.000000	0.000000 ***	0.419	0.998512	0.002227 **
Closeness centr.	0.396	0.988880	0.015213 *	0.485	1	0 ***	0.466	1	0 ***	0.372	0.979391	0.025199 *	0.442	1.000000	0.000000 ***
Eigenvec. centr.	0.396	0.988880	0.015213 *	0.485	1	0 ***	0.469	1	0 ***	0.322	0.282560	0.745503	0.442	1.000000	0.000000 ***
Hub taxa	0.396	0.988880	0.015213 *	0.485	1	0 ***	0.469	1	0 ***	0.322	0.282560	0.745503	0.442	1.000000	0.000000 ***
