# Supplementary material for: Avian Malaria Parasites Modulate Gut Microbiome Assembly in Canaries
Source: Microorganisms. 2023 Feb 23;11(3):563. doi: 10.3390/microorganisms11030563 (PMC10056159; doi:10.3390/microorganisms11030563)
Supplement: Supplementary file 1 [file microorganisms-11-00563-s001.zip › Supplementary Table S5.xlsx]

## Sheet: Sheet1
	Pathways unique to infected group
	Functional core	PWY-7031	protein N-glycosylation (bacterial)
		PWY-3081	L-lysine biosynthesis V
	16 DPI	PWY5F9-12	biphenyl degradation
		BENZCOA-PWY	anaerobic aromatic compound degradation (Thauera aromatica)
		PWY-5184	toluene degradation VI (anaerobic)
		PWY-5179	toluene degradation V (aerobic) (via toluene-cis-diol)
	36 DPI	PWY-5519	D-arabinose degradation III
		PWY-5427	naphthalene degradation (aerobic)
		PWY-6486	D-galacturonate degradation II
		PWY-6760	D-xylose degradation III
		PWY-6993	nicotine degradation II (pyrrolidine pathway)
	85 DPI	PWY-5679	clavulanate biosynthesis
		PWY-5737	(5R)-carbapenem carboxylate biosynthesis
