# Supplementary material for: Avian Malaria Parasites Modulate Gut Microbiome Assembly in Canaries
Source: Microorganisms. 2023 Feb 23;11(3):563. doi: 10.3390/microorganisms11030563 (PMC10056159; doi:10.3390/microorganisms11030563)
Supplement: Supplementary file 1 [file microorganisms-11-00563-s001.zip › Supplementary Table S6.xlsx]

## Sheet: Sheet1
Pathways with changed abundance
24 DPI	PWY-6629	superpathway of L-tryptophan biosynthesis
	HCAMHPDEG-PWY	3-phenylpropanoate and 3-(3-hydroxyphenyl)propanoate degradation to 2-hydroxypentadienoate
	PWY-6690	cinnamate and 3-hydroxycinnamate degradation to 2-hydroxypentadienoate
	PWY-7446	sulfoquinovose degradation I
	ECASYN-PWY	enterobacterial common antigen biosynthesis
	PWY0-1277	3-phenylpropanoate and 3-(3-hydroxyphenyl)propanoate degradation
	ARGDEG-PWY	superpathway of L-arginine, putrescine, and 4-aminobutanoate degradation
	ORNARGDEG-PWY	superpathway of L-arginine and L-ornithine degradation
	GLYCOL-GLYOXDEG-PWY	superpathway of glycol metabolism and degradation
	METHGLYUT-PWY	superpathway of methylglyoxal degradation
	KDO-NAGLIPASYN-PWY	superpathway of (Kdo)2-lipid A biosynthesis
	THREOCAT-PWY	superpathway of L-threonine metabolism
	PWY-6572	chondroitin sulfate degradation I (bacterial)
	PWY-5532	nucleoside and nucleotide degradation (archaea)
	PWY0-1338	polymyxin resistance
	SUCSYN-PWY	sucrose biosynthesis I (from photosynthesis)
	PWY-7347	sucrose biosynthesis III
36 DPI	PWY-6113	superpathway of mycolate biosynthesis
	PWY-6285	superpathway of fatty acids biosynthesis (E. coli)
	PWY-6284	superpathway of unsaturated fatty acids biosynthesis (E. coli)
	PWY-6629	superpathway of L-tryptophan biosynthesis
	CRNFORCAT-PWY	creatinine degradation I
	ECASYN-PWY	enterobacterial common antigen biosynthesis
	PWY0-1338	polymyxin resistance
	PWY0-41	allantoin degradation IV (anaerobic)
	PWY-6641	superpathway of sulfolactate degradation
	PWY-6749	CMP-legionaminate biosynthesis I
	PWY-7446	sulfoquinovose degradation I
	ARGDEG-PWY	superpathway of L-arginine, putrescine, and 4-aminobutanoate degradation
	ORNARGDEG-PWY	superpathway of L-arginine and L-ornithine degradation
	PWY-3661	glycine betaine degradation I
	P101-PWY	ectoine biosynthesis
	PWY0-1277	3-phenylpropanoate and 3-(3-hydroxyphenyl)propanoate degradation
